# Supplementary material for: Synthesis, Molecular Modeling and Assessment of Anticancer Activity of New Potential CYP17A1 Inhibitors
Source: Molecules. 2026 Jun 17;31(12):2135. doi: 10.3390/molecules31122135 (PMC13306170; doi:10.3390/molecules31122135)
Supplement: Supplementary file 1 [file molecules-31-02135-s001.zip]

Archive with 1 entries (1 files):
- molecules-4322903-supplementary.pdf
